# Supplementary material for: Helicobacter pylori reduces METTL14-mediated VAMP3 m6A modification and promotes the development of gastric cancer by regulating LC3C-mediated c-Met recycling
Source: Cell Death Discov. 2025 Jan 18;11:13. doi: 10.1038/s41420-025-02289-z (PMC11742886; doi:10.1038/s41420-025-02289-z)
Supplement: Supplementary file 3 — Supplementary Material [file 41420_2025_2289_MOESM3_ESM.xlsx]

## Sheet: Sheet1
siRNA	siRNA sequence
ATF3 siRNA-1	5’-GGUUUGCCAUCCAGAACAATT-3’
	5’-UUGUUCUGGAUGGCAAACCTT-3’
ATF3 siRNA-2	5’-CGACGAGAAAGAAAUAAGATT-3’
	5’-UCUUAUUUCUUUCUCGUCGTT-3’
IGF2BP1 siRNA-1	5’-CAGAAGAUGUGAAGAUAUUTT-3’
	5’-AAUAUCUUCACAUCUUCUGTT-3’
IGF2BP1 siRNA-2	5’-GGACCAACGCUUACAAAUATT-3’
	5’-UAUUUGUAAGCGUUGGUCCTT-3’
IGF2BP3 siRNA-2	5’-CUAUUUUUCCAUAUUGGAATT-3’
	5’-UUCCAAUAUGGAAAAAUAGTT-3’
IGF2BP3 siRNA-2	5’-CAAGCUUACCUACUGUUAUTT-3’
	5’-AUAACAGUAGGUAAGCUUGTT-3’
IGF2BP2 siRNA-1	5’-GGAACUUGUUAGAAAUGUATT-3’
	5’-UACAUUUCUAACAAGUUCCTT-3’
IGF2BP2 siRNA-2	5’-GGAGGAAAGUAGAAAUUUATT-3’
	5’-UAAAUUUCUACUUUCCUCCTT-3’
NC siRNA	5’-UUCUCCGAACGUGUCACGUTT-3’
	5’-ACGUGACACGUUCGGAGAATT-3’
Gene	Primer sequence
METTL3 F	5’-CTTCAGCAGTTCCTGAATTAGC-3’
METTL3 R	5’-ATGTTAAGGCCAGATCAGAGAG-3’
METTL14 F	5’-AATGGCCGTTCTGTGCTCAT-3’
METTL14 R	5’-AAGGACCCATCACAGGCAAG-3’
WTAP F	5’-CTGACAAACGGACCAAGTAATG-3’
WTAP R	5’-AAAGTCATCTTCGGTTGTGTTG-3’
RBM15 F	5’-CATCTGTTGCAGGGTGACCT-3’
RBM15 R	5’-CAACCAGTTTTGCACGGACA-3’
ZC3H3 F	5’-GATCAGTTAAAGCGTGGAGAAC-3’
ZC3H3 R	5’-CTCTCTGTCGTGTTCATATCGA-3’
VIRMA F	5’-TTTCAATCCATGTCGTGACAAC-3’
VIRMA R	5’-AGTACCATCACCACCAAGTAAG-3’
FTO F	5’-GTTCACAACCTCGGTTTAGTTC-3’
FTO R	5’-CATCATCATTGTCCACATCGTC-3’
ALKBH5 F	5’-AGTTCAGTCTTCTGCTCGCC-3’
ALKBH5 R	5’-AGGAACTGTGGACATGGCAG-3’
ATF3 F	5’-GGAGTGCCTGCAGAAAGAGT-3’
ATF3 R	5’-CCATTCTGAGCCCGGACAAT-3’
VAMP3 F	5’-ACACCTTTCCACTCACACCAC-3’
VAMP3 R	5’-CAGCAGTTGGACCTGTAGACTT-3’
IGF2BP2 F	5’-CTACGCCTTCGTGGACTACC-3’
IGF2BP2 R	5’-TGTGTCTGTGTTGACTTGTTCC-3’
GAPDH F	5’-GGCCTCCAAGGAGTAAGACC-3’
GAPDH R	5’-AGGGGAGATTCAGTGTGGTG-3’
Antibodies	SOURCE	IDENTIFIER
METTL14	zenbio	Cat#508530
ATF3	zenbio	Cat#R26444
VAMP3	abcam	Cat#ab283312
IGF2BP2	proteintech	Cat#11601-1-AP
c-Met	proteintech	Cat#25869-1-AP
MYC tag	proteintech	Cat#16286-1-AP
LC3C	proteintech	Cat#18726-1-AP
ERK	proteintech	Cat#343830
Phospho-ERK(Thr202/Tyr204)	proteintech	Cat#301245
